# Supplementary material for: Understanding Digital Mental Health Needs and Usage With an Artificial Intelligence–Led Mental Health App (Wysa) During the COVID-19 Pandemic: Retrospective Analysis
Source: JMIR Form Res. 2023 Jan 26;7:e41913. doi: 10.2196/41913 (PMC9885755; doi:10.2196/41913)
Supplement: Multimedia Appendix 1 [file formative_v7i1e41913_app1.xlsx]

## Sheet: India
month_year	pearson	p_value	significance
2020-01-01	0.0404543	0.911651	FALSE
2020-02-01	0.11207	0.757903	FALSE
2020-03-01	-0.329191	0.0812034	FALSE
2020-04-01	-0.0150098	0.939572	FALSE
2020-05-01	-0.0740998	0.702452	FALSE
2020-06-01	-0.226251	0.246981	FALSE
2020-07-01	-0.165499	0.390907	FALSE
2020-08-01	-0.0697324	0.719266	FALSE
2020-09-01	-0.281404	0.146874	FALSE
2020-10-01	0.232684	0.224487	FALSE
2020-11-01	-0.173101	0.378383	FALSE
2020-12-01	-0.354462	0.059207	FALSE
2021-01-01	0.15463	0.406213	FALSE
2021-02-01	0.358205	0.0612516	FALSE
2021-03-01	0.363844	0.0442082	TRUE
2021-04-01	0.513179	0.00373056	TRUE
2021-05-01	0.720959	4.76208e-06	TRUE
2021-06-01	0.382217	0.037122	TRUE
2021-07-01	0.618137	0.000210818	TRUE
2021-08-01	0.0361401	0.846949	FALSE
2021-09-01	0.0434198	0.819785	FALSE
2021-10-01	0.30677	0.0932338	FALSE
2021-11-01	0.409655	0.0245681	TRUE
2021-12-01	0.763478	1.45394e-06	TRUE

## Sheet: UK
month_year	pearson	p_value	significance
2020-01-01	-0.0798808	0.826371	FALSE
2020-02-01	0.450432	0.191431	FALSE
2020-03-01	0.367972	0.0495356	TRUE
2020-04-01	0.0960059	0.626982	FALSE
2020-05-01	0.219091	0.253503	FALSE
2020-06-01	-0.0295035	0.881528	FALSE
2020-07-01	-0.126765	0.512293	FALSE
2020-08-01	-0.125033	0.518118	FALSE
2020-09-01	0.229228	0.240651	FALSE
2020-10-01	-0.212602	0.268184	FALSE
2020-11-01	0.231686	0.235504	FALSE
2020-12-01	0.0544654	0.779008	FALSE
2021-01-01	0.327055	0.0725122	FALSE
2021-02-01	0.190084	0.332624	FALSE
2021-03-01	0.208204	0.261027	FALSE
2021-04-01	0.421242	0.0204355	TRUE
2021-05-01	0.358371	0.0477439	TRUE
2021-06-01	0.427355	0.0184971	TRUE
2021-07-01	-0.168777	0.364075	FALSE
2021-08-01	-0.0650549	0.72807	FALSE
2021-09-01	0.225824	0.230175	FALSE
2021-10-01	0.0381156	0.838688	FALSE
2021-11-01	0.169393	0.370855	FALSE
2021-12-01	0.27573	0.14768	FALSE

## Sheet: USA
Multimedia Appendix 1
month_year	pearson	p_value	significance
2020-01-01	-0.124087	0.7327	FALSE
2020-02-01	0.0825487	0.82065	FALSE
2020-03-01	0.0975899	0.614525	FALSE
2020-04-01	-0.0400734	0.839556	FALSE
2020-05-01	0.098475	0.611302	FALSE
2020-06-01	0.0284281	0.885818	FALSE
2020-07-01	0.241123	0.207647	FALSE
2020-08-01	0.0109725	0.95495	FALSE
2020-09-01	0.18108	0.356448	FALSE
2020-10-01	-0.0649493	0.737828	FALSE
2020-11-01	-0.439458	0.0192919	TRUE
2020-12-01	0.275867	0.14747	FALSE
2021-01-01	0.226617	0.220226	FALSE
2021-02-01	-0.0846491	0.668455	FALSE
2021-03-01	0.164662	0.376055	FALSE
2021-04-01	-0.0496261	0.794537	FALSE
2021-05-01	-0.411552	0.0214337	TRUE
2021-06-01	-0.166884	0.378088	FALSE
2021-07-01	0.180798	0.330392	FALSE
2021-08-01	0.0922095	0.621761	FALSE
2021-09-01	0.0448503	0.813949	FALSE
2021-10-01	0.144166	0.439079	FALSE
2021-11-01	0.0793134	0.676959	FALSE
2021-12-01	-0.112945	0.559661	FALSE
