# Supplementary material for: Understanding Digital Mental Health Needs and Usage With an Artificial Intelligence–Led Mental Health App (Wysa) During the COVID-19 Pandemic: Retrospective Analysis
Source: JMIR Form Res. 2023 Jan 26;7:e41913. doi: 10.2196/41913 (PMC9885755; doi:10.2196/41913)
Supplement: Multimedia Appendix 2 [file formative_v7i1e41913_app2.xlsx]

## Sheet: Covid PreCovid ALL Users 1000x 
Multimedia Appendix 2
pvalue	ustat	Lconf	Rconf	VDA_estimate	VDA_magnitude
1.57476e-30	166560	-6.00001	-4.00002	0.324895	medium		p value <0.05 count	1000
3.67193e-27	171953	-5.99994	-4.00005	0.335416	small		effect size small count	207
3.21887e-28	170226	-6.00005	-4.00009	0.332046	medium
4.6155e-34	161217	-6.00003	-4.00001	0.314474	medium
2.9832e-27	171800	-5.99999	-3.99992	0.335118	small
3.98985e-38	155434	-6.99994	-4.99998	0.303193	medium
3.77586e-33	162571	-6.00004	-4.00002	0.317115	medium
6.52936e-33	162924	-6	-4	0.317805	medium
1.72732e-33	162072	-6.00003	-4.00001	0.316142	medium
4.85815e-30	167319	-6.00002	-4.00005	0.326377	medium
4.37307e-34	161184	-6.00001	-4.00004	0.314411	medium
1.19519e-33	161827	-6.00002	-4.00004	0.315664	medium
1.38447e-30	166470	-6.00003	-4.00002	0.32472	medium
1.96705e-36	157806	-6.99996	-4.99997	0.307819	medium
4.42858e-32	164179	-6.00007	-4.00002	0.320252	medium
5.15118e-23	179107	-5.99996	-3.99998	0.349371	small
8.15804e-30	167674	-6.00004	-4.00002	0.32707	medium
6.64994e-30	167534	-6	-4.00003	0.326796	medium
2.80728e-30	166948	-6.00006	-4.00008	0.325653	medium
8.9636e-26	174273	-6	-3.99996	0.339941	small
7.71673e-25	175879	-5.99998	-3.99997	0.343074	small
3.58329e-31	165558	-6.00008	-4.00003	0.322943	medium
1.20631e-40	152002	-6.99995	-4.99999	0.296499	medium
2.25998e-39	153732	-6.99995	-4.99996	0.299875	medium
2.15721e-38	155068	-6.99995	-4.99993	0.302479	medium
1.86061e-22	180113	-5.00002	-3.99999	0.351333	small
5.53454e-28	170603	-5.99997	-4.00005	0.332783	medium
2.88438e-36	158038	-6.99995	-4.99994	0.308273	medium
3.9997e-27	172014	-5.99994	-3.99996	0.335535	small
9.03814e-32	164650	-6.00005	-4.00003	0.321171	medium
7.08794e-36	158598	-6.99999	-4.99998	0.309366	medium
1.61541e-31	165034	-6.00004	-4.00006	0.32192	medium
4.69701e-29	168878	-6.00004	-4.00001	0.329417	medium
1.61187e-33	162020	-6	-4.00003	0.316041	medium
7.70291e-31	166073	-6.00002	-4.00004	0.323946	medium
1.48163e-30	166516	-6.00007	-4.00004	0.324811	medium
9.77887e-30	167802	-6.00002	-4.00004	0.32732	medium
3.23598e-32	163974	-6.00001	-4.0001	0.319853	medium
1.71012e-30	166611	-6.00001	-4.00002	0.324996	medium
8.4674e-25	175948	-5.99995	-3.99999	0.343208	small
2.78265e-32	163874	-6.00005	-4.00004	0.319657	medium
1.09829e-21	181535	-5.00006	-3.99998	0.354107	small
9.55629e-30	167785	-6	-4.00005	0.327286	medium
2.44084e-28	170027	-5.99995	-4.00005	0.331659	medium
9.06146e-32	164650	-6.00002	-4.00004	0.32117	medium
3.97372e-30	167184	-6.00005	-4.00004	0.326112	medium
9.17496e-32	164659	-6.00002	-4.00003	0.321188	medium
7.26543e-30	167594	-6.00006	-4.00004	0.326912	medium
2.86336e-31	165410	-6.00006	-4.00006	0.322652	medium
9.56488e-28	170990	-5.99994	-4.00002	0.333538	medium
1.43013e-27	171277	-5.99998	-4.00003	0.334097	medium
4.7049e-30	167298	-6.00005	-4.00004	0.326337	medium
5.50328e-21	182849	-5.00007	-3.00004	0.35667	small
9.04721e-31	166182	-6.00001	-4.00003	0.324158	medium
1.79191e-35	159173	-6.00001	-4.99996	0.310487	medium
3.9638e-35	159674	-6.00006	-4.99994	0.311464	medium
6.23808e-33	162900	-6.00001	-4.00007	0.317756	medium
3.84545e-30	167162	-6.00004	-4.00002	0.326071	medium
7.83266e-30	167645	-6.00002	-4.00006	0.327013	medium
4.13029e-30	167214	-6.00003	-4	0.326171	medium
3.8246e-33	162578	-6.00004	-4.00002	0.31713	medium
8.6691e-28	170922	-5.99998	-4.00007	0.333406	medium
5.39952e-26	173901	-5.99997	-3.99997	0.339216	small
4.79832e-29	168894	-6.00005	-4.00001	0.329449	medium
3.78808e-29	168731	-6.00005	-4.00008	0.329131	medium
1.82139e-32	163596	-6.00003	-4.00004	0.319116	medium
6.68229e-28	170736	-6	-4.00001	0.333043	medium
1.35343e-26	172896	-5.99993	-3.99997	0.337254	small
1.05387e-31	164746	-6.00002	-4	0.321358	medium
1.79067e-27	171436	-5.99995	-3.99999	0.334407	medium
5.0036e-28	170537	-5.99991	-4.00007	0.332654	medium
1.34451e-28	169612	-6	-4.00006	0.330849	medium
1.25175e-28	169562	-6.00006	-4.00004	0.330753	medium
3.62261e-28	170308	-6.00001	-4.00006	0.332206	medium
4.60274e-27	172116	-5.99996	-4	0.335733	small
2.42358e-29	168422	-6.00006	-4.00009	0.328527	medium
6.58646e-31	165968	-6.00005	-4	0.323741	medium
3.09693e-27	171830	-5.99995	-4.00002	0.335175	small
3.2903e-28	170236	-5.99995	-4.00003	0.332066	medium
2.37723e-34	160800	-6.00001	-4.99999	0.31366	medium
1.12265e-28	169486	-6.00005	-4.00006	0.330604	medium
2.9102e-30	166976	-6.00002	-4.00007	0.325709	medium
3.92386e-24	177113	-5.99994	-3.99999	0.345481	small
3.80015e-27	171972	-5.99995	-3.99995	0.335453	small
5.32169e-31	165828	-6.00001	-4.00008	0.323467	medium
8.10464e-29	169254	-5.99995	-4	0.330152	medium
2.48236e-31	165318	-6.00006	-4.00006	0.322473	medium
7.7493e-32	164546	-6.00004	-4.00003	0.320968	medium
1.13822e-31	164798	-6.00003	-4.00004	0.321458	medium
2.53032e-29	168454	-6.00006	-4.00001	0.32859	medium
2.03524e-26	173190	-5.99995	-3.99994	0.337829	small
1.22987e-27	171168	-5.99994	-4.00001	0.333886	medium
1.42671e-36	157608	-6.99999	-4.99996	0.307433	medium
4.55859e-32	164198	-6.00004	-4.00004	0.320288	medium
1.86684e-25	174820	-5.99995	-3.99995	0.341007	small
3.20043e-41	151236	-6.99996	-5	0.295006	medium
3.06514e-34	160968	-6.00002	-4.99996	0.313989	medium
5.54698e-27	172246	-5.99995	-3.99998	0.335988	small
3.12093e-28	170202	-5.99999	-4.00004	0.332	medium
2.43299e-35	159366	-6.00002	-4.99997	0.310862	medium
1.4229e-30	166488	-6.00005	-4.00003	0.324756	medium
4.19699e-33	162641	-6.00006	-4.00004	0.317252	medium
2.5722e-32	163818	-6.00004	-4.00005	0.319549	medium
2.81835e-26	173426	-5.99997	-3.99994	0.33829	small
3.22877e-30	167040	-6	-4.00006	0.325833	medium
3.21618e-30	167039	-6.00001	-4.00004	0.325831	medium
6.77119e-36	158566	-6.00008	-4.99992	0.309302	medium
1.88004e-31	165138	-6.00002	-4.00002	0.322121	medium
1.63964e-30	166586	-6.00001	-4.00005	0.324947	medium
1.57111e-29	168120	-6.00002	-4.00008	0.327939	medium
2.96272e-24	176898	-5.99996	-3.99992	0.345062	small
2.19294e-32	163717	-6.00002	-4.00001	0.319351	medium
3.20893e-21	182409	-5.00006	-3	0.355812	small
3.47643e-33	162523	-6.00001	-4.00006	0.317022	medium
3.84678e-34	161102	-6.00008	-4.00001	0.314251	medium
2.7217e-30	166928	-6.00001	-4.00006	0.325615	medium
2.09151e-30	166754	-6.00004	-4.00005	0.325275	medium
2.8763e-24	176876	-5.99997	-3.99994	0.34502	small
6.68485e-29	169121	-5.99996	-4.00006	0.329892	medium
3.54446e-31	165554	-6.00004	-4.00004	0.322933	medium
3.42706e-29	168660	-6.00007	-4.00007	0.328992	medium
3.38431e-29	168650	-6.00003	-4.00004	0.328973	medium
1.39503e-34	160462	-6	-4.99997	0.313001	medium
3.34996e-32	163995	-6.00003	-4.00001	0.319893	medium
5.59377e-30	167417	-6	-4.00005	0.326568	medium
9.52904e-30	167779	-6.00004	-4.00004	0.327274	medium
6.98887e-38	155774	-6.99995	-4.99998	0.303857	medium
7.18766e-33	162990	-6.00004	-4.00002	0.317932	medium
2.9748e-33	162420	-6.00004	-4.00004	0.31682	medium
2.95659e-32	163912	-6.00001	-4.00003	0.319731	medium
5.04484e-26	173853	-5.99997	-3.99997	0.339122	small
1.84627e-33	162107	-6.00005	-4.00005	0.31621	medium
4.57797e-27	172110	-6	-4.00004	0.335721	small
5.46933e-28	170594	-5.99999	-4.00002	0.332766	medium
2.05985e-34	160708	-6.00004	-4.99996	0.313482	medium
8.50279e-32	164606	-6.00005	-4.00002	0.321084	medium
2.09102e-28	169920	-6	-4.00007	0.331449	medium
1.43378e-34	160480	-6.00003	-4.99996	0.313035	medium
4.8242e-32	164236	-6.00004	-4.00003	0.320362	medium
3.31147e-31	165512	-6.00004	-4.00004	0.322851	medium
1.58457e-29	168130	-6.00004	-4.00005	0.32796	medium
5.28864e-29	168962	-6	-4.00003	0.329581	medium
4.02455e-28	170382	-5.99996	-4.00001	0.332351	medium
2.95228e-25	175162	-6	-3.99997	0.341675	small
3.56293e-28	170294	-5.99996	-4.00004	0.33218	medium
1.43402e-27	171280	-5.99997	-4.00003	0.334102	medium
3.69193e-30	167134	-6.00003	-4.00003	0.326015	medium
1.75993e-30	166630	-6.00007	-4.00005	0.325033	medium
7.07666e-31	166018	-6.00001	-4.00004	0.32384	medium
1.47201e-27	171302	-5.99994	-4.00003	0.334147	medium
1.16874e-34	160350	-6.00002	-4.99998	0.312784	medium
7.05479e-32	164484	-6.00004	-4.00001	0.320847	medium
9.02502e-36	158743	-6.00006	-4.99994	0.309648	medium
3.74311e-23	178854	-5.99995	-3.99993	0.348876	small
1.34314e-33	161904	-6.00003	-4.00004	0.315813	medium
7.12937e-31	166028	-6.00005	-4.00002	0.323858	medium
4.74758e-31	165750	-6.00003	-4.00004	0.323316	medium
8.5772e-26	174247	-5.99997	-4	0.339891	small
1.23063e-28	169553	-6.00007	-4.00001	0.330734	medium
5.67743e-27	172264	-5.99994	-3.99998	0.336022	small
4.08601e-31	165652	-6.00003	-4.00003	0.323125	medium
3.83425e-28	170347	-5.99998	-4.00004	0.332283	medium
3.5067e-33	162520	-6.00005	-4.00002	0.317017	medium
2.65454e-31	165362	-6.00001	-4.00003	0.322559	medium
5.7989e-27	172282	-5.99997	-3.99997	0.336057	small
1.45864e-29	168076	-6	-4.00002	0.327852	medium
8.11585e-28	170874	-5.99995	-4.00002	0.33331	medium
7.98313e-25	175904	-5.99995	-3.99998	0.343122	small
7.93283e-35	160108	-6.00002	-4.99998	0.312312	medium
1.13212e-28	169490	-5.99996	-4.00002	0.330611	medium
1.06111e-34	160288	-6.00007	-4.99998	0.312663	medium
8.20549e-35	160128	-6.00002	-5	0.31235	medium
1.4255e-33	161944	-6.00002	-4.00004	0.315892	medium
1.49236e-24	176376	-5.99996	-3.99996	0.344043	small
1.40434e-21	181737	-5.00005	-3.99996	0.354501	small
5.83014e-32	164358	-6.00001	-4	0.3206	medium
4.47911e-35	159746	-6.00008	-4.99994	0.311606	medium
3.7487e-32	164067	-6.00002	-4.00007	0.320033	medium
2.57315e-27	171694	-5.99992	-3.99994	0.334912	medium
3.82313e-31	165604	-6.00002	-4.00004	0.323032	medium
8.892e-31	166175	-6.00004	-4.00009	0.324145	medium
5.05296e-28	170536	-5.99996	-4.00001	0.332653	medium
3.75164e-32	164068	-6.00001	-4.00003	0.320034	medium
1.11285e-33	161784	-6.00005	-4.00003	0.315579	medium
6.54894e-29	169110	-6.00001	-4.00003	0.329869	medium
2.6538e-25	175078	-6	-3.99999	0.341513	small
9.02639e-32	164644	-6.00006	-4.00004	0.321158	medium
2.59045e-30	166891	-6.00003	-4.00001	0.325542	medium
1.95591e-27	171502	-5.99998	-4.00005	0.334536	medium
1.08646e-32	163256	-6.00004	-4	0.318451	medium
2.01688e-35	159246	-6.00003	-4.99997	0.310629	medium
2.44427e-33	162290	-6.00001	-4	0.316567	medium
2.23082e-34	160756	-6.00007	-4.00006	0.313574	medium
3.60951e-31	165566	-6.00006	-4.00002	0.322957	medium
1.35776e-33	161914	-6.00005	-4.00001	0.315834	medium
2.04114e-37	156422	-6.99999	-4.99998	0.30512	medium
6.73614e-30	167543	-6.00009	-4.00002	0.326814	medium
8.37292e-25	175939	-5.99994	-3.99999	0.343191	small
4.11821e-22	180748	-5.00008	-3.99999	0.352572	small
1.18214e-25	174482	-5.99996	-3.99996	0.340348	small
1.9725e-36	157812	-6.99997	-5	0.307831	medium
1.02629e-29	167829	-6.00001	-4	0.327372	medium
9.5245e-36	158778	-6.00003	-5	0.309716	medium
8.87478e-31	166171	-6.00005	-4.00008	0.324137	medium
5.14423e-36	158394	-6.00001	-4.99998	0.308967	medium
4.49457e-32	164186	-6.00003	-4.00001	0.320266	medium
1.15098e-33	161805	-6.00001	-4.00001	0.315621	medium
4.09045e-31	165652	-6.00001	-4	0.323125	medium
1.22756e-30	166388	-6.00003	-4.00004	0.32456	medium
2.44253e-33	162294	-6.00006	-4.00007	0.316574	medium
3.51107e-35	159592	-6.00008	-4.99995	0.311304	medium
1.52126e-37	156239	-6.99996	-4.99997	0.304764	medium
2.92899e-31	165428	-6.00004	-4.00002	0.322688	medium
9.40239e-27	172636	-5.99997	-4.00007	0.336747	small
1.9107e-37	156380	-6.99993	-4.99996	0.305038	medium
5.55518e-30	167414	-6.00005	-4.00001	0.326563	medium
5.04036e-26	173852	-5.99998	-3.99999	0.339121	small
2.30138e-26	173278	-5.99996	-3.99995	0.338001	small
3.47736e-29	168672	-6.00001	-4	0.329015	medium
1.21891e-32	163334	-6.00008	-4.00002	0.318603	medium
2.858e-32	163888	-6.00004	-4.00004	0.319685	medium
3.14253e-32	163952	-6.00005	-4.00001	0.319809	medium
2.51308e-27	171684	-6	-4.00006	0.33489	medium
6.93585e-28	170762	-5.99995	-4.00003	0.333093	medium
4.43497e-26	173757	-5.99999	-3.99993	0.338935	small
5.19301e-30	167366	-6.00002	-4.00001	0.326468	medium
4.90355e-30	167324	-6.00004	-4.00004	0.326387	medium
5.26804e-27	172210	-5.99993	-4	0.335916	small
5.0923e-23	179095	-5.99997	-3.99995	0.349347	small
6.23441e-23	179251	-5.99997	-3.99995	0.349652	small
3.10008e-32	163945	-6	-4.00001	0.319795	medium
1.84175e-34	160641	-6.00002	-4.99996	0.31335	medium
1.77661e-26	173090	-5.99997	-3.99991	0.337635	small
6.43438e-28	170708	-5.99999	-4.00006	0.332988	medium
8.26135e-34	161596	-6.00002	-4.00004	0.315212	medium
5.44013e-30	167400	-6.00004	-4.00004	0.326534	medium
4.24791e-28	170419	-5.99995	-4.00005	0.332424	medium
1.82882e-30	166657	-6.00002	-4.00001	0.325085	medium
2.13298e-30	166762	-6.00005	-4.00006	0.325289	medium
1.14078e-30	166338	-6.00003	-4.00002	0.324464	medium
6.42432e-30	167509	-6.00008	-4.00005	0.326747	medium
1.37987e-31	164928	-6.00004	-4.00001	0.321713	medium
4.89259e-29	168908	-6.00004	-4.00003	0.329477	medium
1.27504e-31	164875	-6.00004	-4.00002	0.321609	medium
1.54487e-30	166546	-6	-4.00005	0.324869	medium
5.02621e-37	156966	-6.99993	-4.99999	0.306183	medium
3.28072e-29	168631	-6.00002	-4.00005	0.328936	medium
6.42306e-30	167509	-6.00006	-4.00006	0.326747	medium
5.35985e-24	177350	-5.99998	-3.99996	0.345944	small
7.6735e-33	163030	-6.00008	-4.00006	0.31801	medium
1.06588e-36	157426	-6.99994	-4.99997	0.307078	medium
1.06627e-24	176124	-5.99996	-3.99998	0.343552	small
2.18655e-32	163712	-6.00004	-4.00002	0.31934	medium
1.77244e-27	171428	-5.99997	-4.00007	0.334392	medium
2.05661e-29	168314	-6.00005	-4.00005	0.328317	medium
1.4402e-32	163444	-6	-4.00002	0.318819	medium
8.10053e-30	167666	-6.00002	-4.00001	0.327055	medium
2.35252e-32	163762	-6.00006	-4.00005	0.319438	medium
9.72254e-28	171001	-5.99998	-4.00005	0.333559	medium
1.08091e-28	169456	-6.00002	-4	0.330545	medium
3.93928e-32	164098	-6.00003	-4.00006	0.320094	medium
3.24511e-29	168626	-6.00004	-4.00007	0.328927	medium
2.66305e-27	171721	-5.99999	-3.99996	0.334963	medium
8.53661e-28	170908	-5.99997	-3.99993	0.333377	medium
1.13552e-28	169491	-6.00002	-4.00005	0.330614	medium
1.36147e-30	166460	-6.00006	-4.00003	0.324701	medium
3.13797e-32	163952	-6.00007	-4.00002	0.31981	medium
1.00843e-28	169407	-5.99998	-4	0.33045	medium
1.12296e-37	156058	-6.99996	-4.99998	0.304411	medium
4.99039e-36	158378	-6.00002	-4.99997	0.308937	medium
1.1308e-29	167897	-6.00008	-4.00005	0.327504	medium
2.0845e-34	160719	-6.00003	-4.99995	0.313503	medium
4.16921e-25	175420	-6	-3.99998	0.342178	small
1.21665e-24	176224	-5.99999	-3.99995	0.343748	small
9.11654e-32	164656	-6.00006	-4	0.321181	medium
9.63276e-40	153219	-6.99994	-4.99992	0.298873	medium
1.80166e-33	162096	-6.00001	-4.00006	0.31619	medium
9.15216e-29	169342	-6.00005	-4.00005	0.330322	medium
3.73507e-35	159632	-6.00005	-4.99998	0.311383	medium
3.53719e-29	168681	-6.00001	-4.00003	0.329034	medium
5.58365e-30	167416	-6.00003	-4.00003	0.326566	medium
4.16043e-28	170406	-6.00005	-4.00006	0.332399	medium
8.65685e-34	161623	-6.00007	-4	0.315266	medium
4.23353e-32	164148	-6.00006	-4.00005	0.320191	medium
3.46519e-35	159584	-6.00002	-4.99993	0.31129	medium
8.27505e-31	166128	-6.00003	-4.00003	0.324054	medium
2.24145e-35	159310	-6.00004	-4.99998	0.310755	medium
4.19465e-36	158268	-6.00008	-4.99999	0.308723	medium
2.71655e-26	173402	-5.99995	-4	0.338242	small
1.24859e-32	163350	-6.00002	-4.00005	0.318636	medium
1.72124e-26	173066	-5.99994	-3.99994	0.337588	small
4.47624e-30	167266	-6.00001	-4.00004	0.326273	medium
1.41768e-27	171272	-5.99995	-4.00001	0.334088	medium
4.77884e-32	164224	-6.00001	-4	0.320341	medium
5.61824e-23	179170	-5.99998	-3.99997	0.349494	small
4.16257e-30	167216	-6.00001	-4.00001	0.326175	medium
7.8725e-30	167652	-6.00005	-4.00007	0.327027	medium
3.41947e-29	168654	-6.00001	-4.00001	0.328982	medium
7.69426e-33	163034	-6.00005	-4.00001	0.318017	medium
4.81474e-29	168892	-6.00005	-4	0.329446	medium
1.2026e-29	167942	-6.00002	-4.00003	0.327591	medium
1.98625e-27	171509	-5.99994	-3.99996	0.33455	medium
2.87363e-27	171780	-5.99995	-4.00003	0.335079	small
2.49041e-28	170040	-5.99999	-4.00002	0.331683	medium
1.77363e-32	163577	-6.00002	-4.00007	0.319078	medium
1.46622e-30	166504	-6.00003	-4.00001	0.324787	medium
1.74212e-29	168194	-6.00003	-4.0001	0.328085	medium
1.17618e-24	176198	-5.99996	-3.99997	0.343695	small
2.65474e-24	176816	-5.99994	-3.99999	0.344901	small
8.22062e-33	163077	-6.00004	-4.00002	0.318102	medium
1.3703e-33	161920	-6.00008	-4.00004	0.315844	medium
4.70063e-31	165744	-6.00007	-4.00001	0.323305	medium
5.59254e-31	165860	-6.00006	-4.00002	0.32353	medium
3.55734e-35	159603	-6.00003	-4.99998	0.311326	medium
2.21863e-28	169959	-5.99995	-4.00004	0.331526	medium
3.34202e-29	168640	-6.00004	-4.00004	0.328954	medium
3.75254e-30	167142	-6.00006	-4.00002	0.326032	medium
2.67463e-27	171723	-5.99998	-4.00002	0.334967	medium
6.64626e-32	164444	-6.00003	-4.00005	0.32077	medium
5.00145e-31	165784	-6	-4	0.323382	medium
9.21084e-27	172612	-5.99996	-3.99999	0.336701	small
5.53033e-29	168994	-6.00005	-4.00005	0.329643	medium
5.3439e-31	165832	-6.00003	-4.00003	0.323475	medium
7.31217e-30	167597	-6.00006	-4.00001	0.326919	medium
2.27611e-33	162250	-6.00007	-4	0.31649	medium
1.85233e-32	163604	-6	-4	0.31913	medium
2.40669e-28	170018	-5.99997	-4.00005	0.331641	medium
1.14038e-33	161802	-6.00006	-4.00007	0.315614	medium
1.32237e-30	166438	-6.00006	-4.00005	0.324657	medium
5.42885e-30	167400	-6.00003	-4.00002	0.326535	medium
2.57268e-27	171696	-5.99995	-4.00005	0.334914	medium
3.32789e-28	170242	-5.99999	-4.00005	0.332079	medium
2.42721e-30	166846	-6.00002	-4.00006	0.325453	medium
1.10529e-29	167881	-6.00001	-4.00004	0.327473	medium
4.8994e-29	168904	-5.99999	-4.00007	0.329468	medium
1.47204e-35	159052	-6.00001	-4.99997	0.310251	medium
3.46236e-26	173577	-6	-3.99998	0.338584	small
5.28169e-34	161310	-6.00003	-4.99996	0.314656	medium
9.78854e-30	167796	-5.99997	-4.00001	0.327308	medium
2.02853e-30	166726	-6.00004	-4.00002	0.32522	medium
2.59396e-34	160856	-6.00004	-4.99999	0.313769	medium
2.34536e-31	165280	-6.00002	-4.00002	0.322398	medium
2.72257e-31	165380	-6.00005	-4.00001	0.322594	medium
1.32878e-25	174566	-5.99991	-3.99997	0.340512	small
2.70531e-31	165375	-6.00005	-4.00001	0.322585	medium
3.90288e-36	158226	-6.00003	-4.99996	0.308639	medium
9.87235e-30	167804	-6	-4.00006	0.327324	medium
2.29798e-28	169982	-6	-4.00006	0.331572	medium
6.08267e-28	170678	-5.99997	-4.00006	0.332928	medium
4.97989e-34	161268	-6.00004	-4	0.314574	medium
4.02316e-32	164119	-6.00005	-4.00001	0.320135	medium
5.35947e-29	168974	-6.00005	-4.00006	0.329605	medium
2.47824e-32	163793	-6.00006	-4.00002	0.319499	medium
1.47958e-32	163468	-6.00002	-4.00005	0.318865	medium
4.03191e-30	167194	-6.00002	-4.00004	0.326133	medium
1.46918e-31	164971	-6.00004	-4.00002	0.321797	medium
2.37824e-25	174998	-5.99997	-3.99994	0.341355	small
5.58089e-35	159884	-6.00002	-4.99994	0.311873	medium
2.06953e-31	165200	-6.00004	-4.00003	0.322244	medium
1.76578e-25	174779	-5.99994	-3.99992	0.340928	small
1.92852e-29	168264	-6.00007	-4.00002	0.328219	medium
6.08511e-29	169057	-6.00004	-4.00005	0.329767	medium
1.03415e-31	164738	-6.00003	-4.00003	0.321343	medium
5.73894e-28	170629	-5.99999	-4.00004	0.332833	medium
2.56083e-29	168458	-6.00007	-4.00003	0.328599	medium
4.87324e-31	165766	-6.00005	-4.00002	0.323348	medium
1.44446e-27	171287	-5.99997	-4.00005	0.334117	medium
1.57198e-29	168126	-6.00006	-4.00004	0.32795	medium
5.59278e-25	175638	-5.99997	-3.99996	0.342604	small
5.7018e-31	165872	-6.00003	-4	0.323554	medium
7.59592e-33	163022	-6.00001	-4.00001	0.317994	medium
8.30343e-30	167686	-6.00002	-4.00001	0.327093	medium
5.30613e-33	162794	-6.00003	-4.00002	0.31755	medium
9.28248e-28	170972	-5.99993	-4.00001	0.333502	medium
1.06966e-27	171068	-6	-4	0.333689	medium
6.9057e-33	162962	-6.00003	-4.00003	0.317877	medium
3.5494e-24	177034	-5.99996	-3.99997	0.345328	small
6.33298e-24	177479	-6	-3.99992	0.346195	small
6.25486e-35	159954	-6.00008	-4.99999	0.312011	medium
4.5777e-28	170470	-5.99998	-4.00001	0.332522	medium
8.61517e-34	161620	-6.00001	-4.00002	0.315261	medium
5.66416e-30	167425	-6.00004	-4.00006	0.326584	medium
1.90924e-29	168257	-6.00001	-4.00006	0.328206	medium
3.44589e-37	156734	-6.99998	-4.99995	0.305728	medium
1.16444e-26	172782	-6	-3.99999	0.337034	small
1.55744e-36	157656	-6.99999	-4.99998	0.307529	medium
1.61988e-26	173025	-5.99999	-3.99993	0.337507	small
2.17038e-33	162215	-6.00001	-4.00002	0.316421	medium
1.18258e-26	172796	-5.99995	-4	0.337059	small
8.81688e-29	169314	-5.99999	-4.00008	0.330267	medium
2.9312e-23	178663	-5.99997	-4	0.348505	small
1.2942e-31	164886	-6.00002	-4.00004	0.32163	medium
1.07564e-33	161764	-6.00003	-4.00007	0.315542	medium
6.66714e-34	161456	-6.00007	-4.00006	0.314939	medium
2.19151e-28	169950	-5.99997	-4.00001	0.33151	medium
5.28399e-30	167378	-6.00002	-4.00003	0.326491	medium
7.70528e-35	160088	-6.00002	-4.99995	0.312271	medium
2.01985e-38	155024	-6.99996	-4.99995	0.302394	medium
3.74931e-26	173637	-5.99996	-3.99997	0.338701	small
1.50779e-34	160512	-6.00001	-4.99993	0.313098	medium
6.91876e-32	164468	-6.00006	-4.00002	0.320816	medium
1.87017e-26	173126	-5.99997	-4	0.337704	small
1.31094e-25	174556	-5.99995	-3.99999	0.340494	small
3.33568e-35	159562	-6.00001	-4.99999	0.311245	medium
3.18698e-36	158100	-6.00007	-4.99999	0.308395	medium
8.08305e-27	172518	-5.99995	-3.99995	0.336519	small
4.3584e-29	168825	-6	-4.00002	0.329314	medium
1.84909e-27	171460	-5.99997	-4.00005	0.334455	medium
2.04042e-28	169900	-5.99994	-4.00004	0.331412	medium
5.01664e-34	161273	-6.00004	-4.00002	0.314583	medium
2.78018e-31	165392	-6.00003	-4.00003	0.322618	medium
7.25894e-32	164506	-6.00003	-4.00004	0.320889	medium
1.12328e-28	169484	-5.99996	-4.00005	0.330599	medium
2.10336e-27	171554	-5.99997	-4.00003	0.334637	medium
1.33195e-31	164904	-6.00005	-4.00003	0.321667	medium
6.14427e-29	169064	-6.00001	-4.00004	0.32978	medium
7.61157e-33	163026	-6.00002	-4	0.318003	medium
2.36143e-32	163766	-6.00006	-4.00003	0.319446	medium
3.86768e-28	170348	-6	-4.00004	0.332286	medium
9.21784e-30	167757	-6.00001	-4.00002	0.327231	medium
1.45525e-30	166502	-6.00007	-4.00002	0.324782	medium
3.51722e-30	167100	-6.00003	-4.00007	0.325951	medium
2.88165e-32	163898	-6.00002	-4.00003	0.319704	medium
5.40485e-29	168977	-6.00007	-4.00004	0.329611	medium
2.77885e-33	162374	-6.00002	-4.00007	0.316731	medium
1.29238e-22	179827	-5.99998	-3.99997	0.350775	small
2.73397e-32	163862	-6.00005	-4.00001	0.319633	medium
9.35798e-34	161669	-6.00004	-4.00006	0.315356	medium
7.98589e-29	169246	-5.99991	-4.00001	0.330135	medium
3.89436e-27	171990	-5.99994	-3.99999	0.335487	small
1.44356e-29	168062	-6.00001	-4.00006	0.327827	medium
2.44781e-29	168430	-6.00005	-4.00004	0.328545	medium
1.3827e-31	164931	-6	-4.00002	0.321719	medium
1.88686e-26	173132	-5.99997	-4	0.337715	small
4.5457e-31	165722	-6.00004	-4.00008	0.323261	medium
4.03652e-30	167193	-6.00004	-4.00002	0.326131	medium
8.51516e-25	175956	-5.99997	-3.99998	0.343224	small
3.07058e-31	165460	-6.00004	-4.00002	0.322752	medium
6.82783e-31	165992	-6.00004	-4.00002	0.323787	medium
3.66298e-33	162552	-6.00005	-4.00005	0.317079	medium
5.32472e-26	173894	-5.99995	-3.99999	0.339201	small
6.40462e-33	162913	-6.00004	-4.00001	0.317782	medium
1.83462e-32	163596	-6.00003	-4.00002	0.319115	medium
9.76092e-26	174338	-5.99994	-3.99994	0.340068	small
1.0716e-26	172723	-5.99996	-3.99997	0.336918	small
1.52551e-30	166534	-6.00005	-4.00009	0.324846	medium
1.59749e-33	162018	-6	-4.00004	0.316036	medium
3.08736e-24	176926	-5.99997	-3.99999	0.345116	small
2.77875e-25	175118	-5.99996	-3.99994	0.341589	small
1.54863e-27	171332	-5.99994	-4.00007	0.334206	medium
1.70223e-27	171403	-5.99997	-4.00006	0.334343	medium
1.02775e-32	163222	-6.00002	-4.00001	0.318384	medium
9.89198e-38	155982	-7	-4.99992	0.304263	medium
1.05679e-27	171062	-5.99996	-4.00003	0.333677	medium
1.97735e-26	173172	-5.99997	-3.99998	0.337793	small
3.01323e-27	171807	-5.99998	-4.00002	0.335131	small
7.43513e-29	169198	-6.00005	-4.00005	0.330041	medium
8.76483e-29	169314	-6.00002	-4.00002	0.330268	medium
1.61512e-34	160554	-6.00001	-4.99998	0.31318	medium
2.76882e-33	162369	-6.00005	-4.00006	0.316721	medium
2.37985e-34	160800	-6.00004	-4.99992	0.313662	medium
1.76804e-30	166634	-6.00002	-4.00006	0.325041	medium
8.04255e-31	166104	-6.00008	-4.00002	0.324007	medium
1.31172e-26	172872	-6	-3.99994	0.337208	small
7.99082e-31	166102	-6.00001	-4.00006	0.324002	medium
8.1506e-31	166114	-6.00009	-4.00002	0.324025	medium
4.56259e-28	170469	-5.99999	-4.00004	0.332521	medium
1.15074e-24	176180	-5.99993	-3.99991	0.343661	small
3.95747e-26	173673	-5.99998	-3.99999	0.338771	small
1.14703e-29	167906	-6	-4.00005	0.327521	medium
5.47977e-25	175623	-5.99995	-3.99995	0.342575	small
9.76987e-31	166231	-6.00006	-4.00002	0.324254	medium
5.26195e-29	168960	-6.00008	-4.00001	0.329577	medium
1.91233e-26	173142	-6	-4	0.337736	small
2.21826e-34	160754	-6.00005	-4.99995	0.313572	medium
3.5894e-29	168694	-6.00002	-4.00003	0.329058	medium
1.76533e-31	165094	-6	-4.00001	0.322036	medium
1.53078e-28	169700	-6	-4.00002	0.331021	medium
3.20161e-33	162464	-6.00002	-4.00007	0.316907	medium
1.43358e-31	164958	-6.00003	-4.00005	0.32177	medium
4.74225e-32	164222	-6.00004	-4.00002	0.320337	medium
1.83309e-28	169826	-5.99991	-4.00001	0.331267	medium
9.07514e-31	166186	-6.00003	-4.00006	0.324166	medium
3.53753e-25	175298	-5.99999	-3.99997	0.341942	small
3.03959e-25	175184	-5.99993	-3.99995	0.341717	small
8.95634e-32	164646	-6.00008	-4.00001	0.321162	medium
7.46643e-33	163014	-6	-4.00006	0.317978	medium
1.42178e-29	168056	-6.00007	-4.00006	0.327813	medium
6.42072e-30	167510	-6.00001	-4.00005	0.326748	medium
7.87158e-30	167646	-6.00001	-4.00004	0.327014	medium
1.43019e-28	169654	-6.00001	-4.00001	0.330931	medium
4.03064e-28	170382	-5.99997	-4.00001	0.332352	medium
1.90743e-32	163624	-6	-4.00003	0.319168	medium
1.9325e-28	169861	-5.99996	-4.00001	0.331335	medium
4.74928e-33	162716	-6.00004	-4.00001	0.317398	medium
2.99895e-33	162424	-6.00004	-4.00003	0.316828	medium
1.91278e-31	165148	-6.00001	-4.00005	0.322141	medium
6.15502e-20	184862	-5.00002	-3.00003	0.360597	small
8.83201e-45	146606	-7.00007	-5.00001	0.285973	medium
1.4843e-29	168087	-6.0001	-4.00004	0.327875	medium
1.57368e-29	168124	-6.00005	-4.00008	0.327948	medium
1.68231e-28	169764	-5.99997	-4.00002	0.331147	medium
2.75911e-28	170118	-6.00003	-4.00003	0.331836	medium
8.61034e-28	170916	-5.99995	-4.00002	0.333392	medium
9.68216e-29	169378	-6	-4.00003	0.330394	medium
4.08633e-25	175402	-5.99996	-3.99997	0.342143	small
6.33047e-32	164410	-6.00001	-4.00003	0.320703	medium
2.46539e-41	151084	-6.99996	-4.99998	0.294709	medium
1.09474e-27	171086	-5.99993	-4.00002	0.333725	medium
1.10505e-33	161779	-6.00008	-4.00001	0.31557	medium
2.44291e-29	168426	-6.00007	-4.00004	0.328535	medium
2.41205e-27	171648	-5.99999	-3.99999	0.33482	medium
2.88296e-32	163892	-6.00003	-4.00005	0.319692	medium
9.48662e-23	179582	-5.00005	-3.99999	0.350296	small
2.647e-27	171714	-5.99995	-4	0.334949	medium
1.31621e-27	171218	-5.99997	-4.00003	0.333983	medium
4.68388e-26	173797	-5.99995	-3.99997	0.339013	small
2.26114e-33	162243	-6.00002	-4.00002	0.316475	medium
1.21528e-29	167948	-6.00003	-4.00001	0.327605	medium
4.6232e-25	175494	-5.99998	-3.99997	0.342323	small
2.27151e-25	174962	-5.99999	-3.99998	0.341286	small
5.55374e-28	170608	-5.99996	-4	0.332791	medium
8.84161e-37	157312	-6.99993	-4.99998	0.306857	medium
2.67928e-32	163852	-6	-4.00001	0.319615	medium
3.73442e-30	167140	-6.00004	-4.00002	0.326028	medium
7.22357e-24	177578	-5.99997	-3.99996	0.346388	small
1.44754e-25	174628	-5.99998	-3.99996	0.340633	small
8.23934e-32	164584	-6.00001	-4.00009	0.321042	medium
2.25304e-30	166799	-6.00002	-4.00005	0.325362	medium
2.77368e-24	176849	-5.99991	-3.99999	0.344966	small
1.23437e-32	163341	-6.00002	-4.00003	0.318617	medium
1.76062e-30	166631	-6.00001	-4.00007	0.325035	medium
4.8173e-25	175523	-5.99994	-3.99991	0.34238	small
2.37703e-37	156509	-6.99998	-4.99994	0.30529	medium
3.79823e-28	170340	-5.99994	-4	0.33227	medium
1.5797e-33	162010	-6.00004	-4.00005	0.316022	medium
1.9176e-34	160668	-6.00001	-4.99996	0.313402	medium
8.74221e-27	172582	-6	-4.00003	0.336642	small
2.16947e-40	152340	-6.99997	-4.99999	0.297159	medium
1.38843e-28	169632	-6.00004	-4	0.33089	medium
6.70071e-30	167540	-6.00003	-4.00002	0.326808	medium
5.65267e-23	179177	-5.99997	-3.99995	0.349507	small
1.12549e-32	163279	-6.00004	-4.00004	0.318496	medium
3.30831e-27	171876	-5.99998	-4.00004	0.335266	small
8.24707e-30	167678	-6.00007	-4.00002	0.327076	medium
2.30459e-30	166816	-6.00006	-4.00006	0.325396	medium
1.53879e-35	159080	-6.00002	-4.99997	0.310305	medium
1.4637e-29	168074	-6.00003	-4.00007	0.327848	medium
5.78096e-28	170635	-5.99994	-4.00003	0.332845	medium
5.73154e-28	170628	-5.99993	-4.00004	0.332832	medium
2.51373e-30	166874	-6	-4.00002	0.32551	medium
2.86815e-37	156626	-6.99999	-4.99995	0.305518	medium
4.17544e-28	170404	-5.99994	-4.00007	0.332394	medium
1.29623e-27	171210	-5.99994	-4.00008	0.333966	medium
7.87872e-35	160102	-6	-4.99996	0.3123	medium
5.50483e-29	168986	-5.99993	-4.00003	0.329629	medium
4.91897e-30	167328	-6.00002	-4.00002	0.326394	medium
8.38064e-30	167695	-6.00004	-4.00002	0.32711	medium
1.90906e-26	173142	-5.99996	-3.99997	0.337734	small
5.62695e-29	169006	-6.00001	-4.00005	0.329666	medium
2.59995e-28	170072	-5.99999	-4.00001	0.331746	medium
9.28057e-27	172618	-5.99996	-3.99994	0.336714	small
3.60775e-33	162544	-6.00006	-4.00006	0.317062	medium
3.69856e-32	164058	-6.00003	-4.00001	0.320017	medium
6.2861e-25	175726	-5.99998	-3.99998	0.342775	small
2.74647e-27	171742	-5.99996	-3.99997	0.335005	small
4.06064e-38	155438	-6.99998	-4.99998	0.303202	medium
2.17943e-28	169948	-5.99993	-4.00003	0.331505	medium
1.45706e-26	172949	-5.99994	-3.99996	0.337359	small
4.12856e-37	156846	-6.99994	-4.99999	0.305948	medium
1.86247e-22	180114	-5.00006	-3.99995	0.351336	small
2.42158e-24	176744	-5.99996	-3.99999	0.344761	small
6.97503e-32	164474	-6.00001	-4.00004	0.320827	medium
1.20892e-30	166378	-6.00007	-4	0.324541	medium
4.54929e-31	165721	-6.00002	-4.00002	0.32326	medium
1.05976e-25	174399	-5.99997	-3.99994	0.340187	small
2.8868e-32	163893	-6.00004	-4.00004	0.319694	medium
1.8608e-32	163606	-6.00002	-4.00004	0.319134	medium
3.17006e-32	163953	-6.00004	-4.00001	0.319811	medium
2.7632e-24	176845	-5.99996	-3.99996	0.344958	small
3.08409e-30	167010	-6.00009	-4.00005	0.325775	medium
5.39423e-28	170586	-5.99996	-4.00004	0.332749	medium
3.57769e-31	165562	-6.00002	-4.00004	0.322949	medium
1.06282e-29	167856	-6.00001	-4.00004	0.327423	medium
1.86847e-28	169840	-6	-4.00002	0.331293	medium
5.43758e-30	167401	-6	-4.00005	0.326537	medium
7.16061e-33	162987	-6.00007	-4.00004	0.317927	medium
3.37993e-22	180590	-5.00001	-3.99995	0.352263	small
4.5633e-26	173781	-5.99998	-3.99998	0.338982	small
9.90989e-28	171018	-5.99995	-4.00004	0.333592	medium
6.29102e-31	165938	-6.00009	-4.00003	0.323682	medium
3.79003e-31	165602	-6.00003	-4.00002	0.323028	medium
9.32056e-30	167764	-6.00002	-4.00006	0.327245	medium
1.87173e-26	173131	-5.99993	-3.99996	0.337714	small
2.69591e-30	166917	-6.00002	-4.00004	0.325593	medium
1.26451e-37	156128	-6.99993	-4.99995	0.304547	medium
1.94635e-35	159224	-6.00002	-4.99996	0.310586	medium
5.02877e-29	168924	-6.00008	-4.00005	0.329507	medium
2.87269e-32	163894	-6.00007	-4.00004	0.319697	medium
1.0457e-31	164747	-6.00002	-4.00004	0.32136	medium
1.77203e-27	171430	-5.99998	-4.00009	0.334397	medium
1.79377e-34	160621	-6.00004	-4.99997	0.313311	medium
9.19336e-35	160198	-6	-4.99994	0.312487	medium
2.72197e-33	162362	-6.00002	-4.00004	0.316707	medium
3.51893e-34	161048	-6.00002	-4.99995	0.314143	medium
1.03122e-36	157404	-6.99998	-4.99997	0.307036	medium
6.56579e-30	167529	-6.00002	-4.00004	0.326786	medium
9.48934e-24	177788	-5.99998	-3.99997	0.346797	small
2.16564e-27	171574	-5.99995	-4	0.334676	medium
2.52839e-28	170053	-5.99997	-4.00001	0.33171	medium
2.21808e-26	173252	-5.99996	-3.99996	0.337951	small
6.63716e-23	179302	-5.99993	-3.99997	0.349751	small
3.03645e-29	168576	-6.00002	-4.00006	0.32883	medium
1.25949e-28	169568	-6	-4.00002	0.330764	medium
3.26081e-33	162477	-6.00003	-4.00007	0.316932	medium
4.08577e-31	165649	-6.00005	-4	0.323119	medium
1.593e-34	160544	-6.00003	-5	0.313161	medium
1.01977e-22	179638	-5.00003	-3.99998	0.350407	small
7.78357e-31	166082	-6.00001	-4.00006	0.323965	medium
1.6815e-29	168170	-6.00006	-4.00001	0.328037	medium
2.28998e-33	162249	-6.00002	-4.00006	0.316487	medium
1.98346e-27	171510	-5.99994	-3.99999	0.334551	medium
1.62833e-30	166580	-6.00005	-4.00008	0.324935	medium
2.96552e-31	165437	-6.00002	-4.00001	0.322706	medium
1.5215e-27	171320	-5.99997	-4.00003	0.334182	medium
1.76458e-32	163571	-6.00002	-4.00003	0.319066	medium
4.40389e-29	168834	-6.00005	-4.00002	0.329331	medium
2.16387e-23	178422	-5.00004	-3.99995	0.348035	small
1.00758e-33	161718	-6.00005	-4.00004	0.315452	medium
8.37211e-40	153135	-6.99999	-4.99999	0.298709	medium
1.31946e-29	168000	-6.00007	-4.00002	0.327706	medium
2.71863e-24	176830	-5.99998	-3.99999	0.344928	small
1.09404e-27	171086	-5.99992	-4.00002	0.333726	medium
5.09583e-28	170546	-5.99996	-4.00001	0.332672	medium
1.81534e-34	160630	-6.00001	-4.99998	0.313328	medium
5.13439e-31	165804	-6	-4.00002	0.323422	medium
2.27655e-29	168376	-6.00004	-4.00004	0.328439	medium
6.92725e-27	172408	-6	-3.99996	0.336304	small
3.16441e-33	162456	-6.00001	-4.00001	0.316891	medium
5.36722e-30	167386	-6.00002	-4.00004	0.326508	medium
1.15105e-24	176182	-5.99998	-3.99998	0.343665	small
5.91382e-36	158482	-6.00006	-4.99996	0.309138	medium
2.89278e-31	165421	-6.00002	-4.00003	0.322674	medium
7.49511e-32	164528	-6.00003	-4.00003	0.320933	medium
3.94671e-32	164102	-6.00002	-4	0.320103	medium
3.7243e-25	175332	-5.99999	-3.99996	0.342008	small
9.77868e-34	161708	-6.00001	-5	0.315431	medium
2.18695e-32	163712	-6.00005	-4.00006	0.319341	medium
2.55932e-34	160847	-6.00006	-4.00005	0.313752	medium
5.16071e-32	164275	-6.00005	-4.00002	0.320439	medium
1.7322e-27	171413	-6	-4.00003	0.334363	medium
1.60565e-29	168136	-6.00009	-4.00001	0.327971	medium
5.50962e-28	170599	-5.99999	-4.00001	0.332775	medium
1.23549e-27	171170	-5.99995	-4.00005	0.33389	medium
4.46273e-38	155496	-6.99997	-4.99997	0.303315	medium
1.5369e-28	169704	-5.99996	-4.00001	0.331028	medium
2.16067e-27	171574	-5.99994	-4.00006	0.334676	medium
3.45152e-35	159584	-6.00004	-4.99998	0.311289	medium
2.15306e-26	173230	-5.99998	-3.99995	0.337908	small
1.77847e-31	165098	-6.00005	-4	0.322044	medium
4.99861e-31	165784	-6.00007	-4.00002	0.323383	medium
3.5057e-30	167100	-6.00001	-4.00001	0.325949	medium
1.15638e-29	167912	-6.00006	-4	0.327533	medium
2.05137e-33	162182	-6	-4.00006	0.316355	medium
1.94502e-36	157797	-6.00006	-4.99992	0.307803	medium
7.73462e-31	166075	-6.00001	-4.00007	0.32395	medium
5.23572e-31	165813	-6.00004	-4.00002	0.323439	medium
2.0209e-32	163662	-6.00005	-4.00005	0.319242	medium
1.01362e-24	176086	-5.99998	-3.99998	0.343477	small
1.07861e-29	167865	-6	-4.00003	0.327442	medium
5.82645e-28	170639	-5.99997	-4.00002	0.332853	medium
8.20927e-28	170884	-5.99996	-4.00002	0.333331	medium
2.22339e-32	163726	-6.00006	-4.00002	0.319369	medium
6.34624e-29	169090	-6.00001	-4.00001	0.329831	medium
1.12988e-28	169491	-6.00006	-4.00005	0.330614	medium
3.375e-31	165522	-6.00001	-4.00004	0.322871	medium
1.0437e-26	172702	-5.99994	-3.99997	0.336876	small
2.09403e-28	169923	-6.00004	-4.00008	0.331456	medium
2.39654e-28	170014	-5.99998	-4	0.331633	medium
6.97191e-29	169154	-6.00004	-4.00002	0.329956	medium
1.8914e-31	165138	-6.00007	-4.00003	0.322123	medium
2.37347e-29	168404	-5.99994	-4.00001	0.328494	medium
2.02656e-26	173184	-5.99995	-3.99997	0.337816	small
4.0139e-32	164111	-6.00006	-4.00006	0.320119	medium
5.208e-26	173877	-5.99996	-4	0.339169	small
1.26048e-28	169563	-5.99995	-4.00001	0.330754	medium
7.13851e-31	166025	-6.00002	-4.00002	0.323853	medium
4.90148e-25	175538	-6	-3.99998	0.342408	small
2.95638e-23	178670	-5.99997	-3.99994	0.348517	small
8.22364e-26	174211	-5.99996	-3.99999	0.33982	small
1.55349e-26	172993	-5.99992	-3.99997	0.337445	small
1.19469e-28	169528	-6.00006	-4.00006	0.330685	medium
4.12236e-32	164129	-6.00003	-4.00002	0.320154	medium
7.31284e-37	157194	-6.99993	-4.99993	0.306626	medium
4.55709e-33	162693	-6.00006	-4.00005	0.317353	medium
7.2195e-27	172434	-5.99998	-3.99998	0.336355	small
2.67218e-31	165365	-6.00006	-4	0.322565	medium
1.09192e-25	174424	-5.99995	-3.99997	0.340237	small
1.796e-32	163585	-6.00005	-4.00004	0.319093	medium
1.46571e-33	161959	-6.00005	-4.00002	0.315921	medium
3.95574e-26	173673	-5.99995	-3.99997	0.338771	small
1.01999e-29	167826	-6.00005	-4.00006	0.327366	medium
5.99688e-28	170661	-5.99999	-4.00009	0.332896	medium
6.77187e-33	162952	-6.00002	-4.00005	0.317859	medium
1.49343e-38	154842	-6.99996	-4.99998	0.302038	medium
6.77595e-32	164458	-6.00007	-4.00007	0.320797	medium
4.80565e-33	162728	-6.00001	-4	0.317421	medium
1.93282e-30	166694	-6.00002	-4.00005	0.325157	medium
1.27207e-31	164876	-6.00007	-4.00002	0.32161	medium
1.62183e-27	171370	-5.99997	-4.00005	0.334278	medium
3.82195e-32	164077	-6.00005	-4.00004	0.320053	medium
1.99838e-24	176599	-5.99995	-3.99997	0.344479	small
2.08866e-30	166746	-6.00002	-4.00002	0.325258	medium
7.61392e-31	166069	-6.00004	-4.00002	0.323938	medium
1.75149e-30	166626	-6.00006	-4.00003	0.325025	medium
7.86296e-32	164556	-6.00005	-4	0.320987	medium
1.97213e-28	169875	-5.99997	-4.00004	0.331363	medium
2.25122e-27	171600	-5.99996	-4.00002	0.334728	medium
4.36584e-30	167246	-6.00006	-4.00003	0.326234	medium
5.54652e-32	164323	-6.00007	-4.00008	0.320533	medium
1.0321e-32	163226	-6.00002	-4.00002	0.318392	medium
1.26373e-33	161866	-6.00002	-4.00004	0.315739	medium
6.30945e-29	169086	-6.00004	-4.00002	0.329823	medium
1.03114e-28	169424	-5.99999	-4.00002	0.330484	medium
3.30178e-26	173544	-5.99998	-3.99999	0.33852	small
8.33665e-32	164594	-6.00005	-4.00001	0.321061	medium
2.16005e-33	162209	-6.00001	-4	0.316409	medium
1.03023e-31	164734	-6.00002	-4.00001	0.321335	medium
1.06127e-22	179670	-5.99998	-3.99996	0.350469	small
1.49629e-34	160508	-6.00003	-4.99995	0.313092	medium
2.03659e-29	168298	-6.00002	-4.00007	0.328286	medium
1.05556e-32	163244	-6.00002	-4.00002	0.318428	medium
2.3994e-30	166841	-6.00002	-4.00002	0.325444	medium
1.01783e-30	166262	-6.00003	-4.00001	0.324315	medium
4.58573e-28	170470	-5.99994	-4.00007	0.332522	medium
2.64179e-26	173378	-5.99998	-4	0.338196	small
6.28194e-24	177473	-5.99998	-3.99999	0.346183	small
4.3741e-27	172078	-5.99999	-4.00004	0.335661	small
2.7422e-28	170112	-6.00006	-4.00001	0.331826	medium
9.03779e-37	157330	-6.99997	-4.99996	0.306893	medium
9.82826e-26	174348	-5.99993	-3.99997	0.340088	small
6.70969e-35	159997	-6.00003	-4.99995	0.312094	medium
3.58595e-22	180640	-5.00003	-3.99995	0.35236	small
6.26523e-27	172333	-5.99999	-3.99994	0.336157	small
7.93005e-31	166100	-6.00004	-4.00006	0.323999	medium
1.04684e-32	163234	-6.00003	-4.00007	0.318409	medium
1.53159e-31	164998	-6.00002	-4.00002	0.321849	medium
1.31268e-25	174556	-5.99997	-3.99998	0.340493	small
6.68209e-29	169126	-6.00002	-4.00005	0.329902	medium
2.78986e-27	171752	-6	-3.99999	0.335024	small
1.19116e-30	166372	-6.00003	-4.00003	0.32453	medium
1.72149e-29	168186	-6	-4.00001	0.328067	medium
1.04859e-28	169437	-6.00001	-4.00002	0.330508	medium
2.67319e-29	168490	-6.00002	-4.00009	0.32866	medium
5.25924e-28	170566	-5.99996	-4.00002	0.33271	medium
1.40385e-31	164939	-6.00004	-4.00005	0.321734	medium
1.00241e-29	167816	-6.00004	-4.00003	0.327345	medium
1.31453e-23	178039	-5.99995	-3.99997	0.347287	small
1.06097e-30	166288	-6.00005	-4	0.324366	medium
4.17657e-31	165666	-6.00007	-4.00001	0.323152	medium
2.15052e-28	169938	-5.99994	-4.00006	0.331485	medium
2.22847e-29	168365	-6.00002	-4.00004	0.328417	medium
1.70378e-33	162060	-6.00004	-4.00001	0.316119	medium
8.33511e-32	164596	-6.00008	-4.00003	0.321066	medium
5.83285e-34	161372	-6.00002	-4.99997	0.314777	medium
3.3514e-25	175252	-5.99997	-3.99998	0.34185	small
3.98074e-28	170374	-5.99994	-4	0.332335	medium
1.21484e-34	160377	-6.00006	-4.99998	0.312836	medium
8.56377e-30	167708	-6.00003	-4.00005	0.327135	medium
4.88925e-24	177278	-5.99995	-3.99996	0.345804	small
3.647e-25	175319	-6	-3.99997	0.341982	small
2.91665e-27	171788	-5.99995	-4.00002	0.335094	small
1.40281e-33	161932	-6.00008	-4.00005	0.315869	medium
8.33717e-30	167687	-6	-4	0.327095	medium
4.57268e-32	164202	-6.00003	-4.00004	0.320298	medium
2.45883e-31	165316	-6.00003	-4.00003	0.322469	medium
2.28295e-28	169980	-6	-4.00008	0.331567	medium
8.22669e-32	164586	-6.00007	-4.00004	0.321047	medium
6.28034e-25	175722	-5.99997	-3.99992	0.342769	small
3.61672e-32	164048	-6.00001	-4.00006	0.319996	medium
4.64847e-25	175497	-5.99992	-4	0.342329	small
6.63997e-30	167534	-6.00005	-4	0.326795	medium
1.07099e-31	164756	-6.00009	-4.00006	0.321378	medium
3.57069e-31	165560	-6.00001	-4.00004	0.322947	medium
2.56724e-31	165338	-6.00002	-4.00004	0.322514	medium
7.84652e-25	175890	-5.99999	-3.99995	0.343097	small
3.22315e-25	175226	-5.99995	-3.99994	0.341799	small
2.58542e-27	171699	-5.99999	-4.00006	0.33492	medium
1.15114e-31	164808	-6.00007	-4.00005	0.321478	medium
6.0181e-30	167466	-6.00001	-4.00002	0.326664	medium
8.18744e-37	157265	-6.99998	-4.99995	0.306765	medium
4.18218e-30	167219	-6.00003	-4.00006	0.326182	medium
4.31213e-29	168818	-6.00002	-4.00006	0.3293	medium
2.9718e-30	166992	-6.00002	-4.00003	0.325738	medium
1.0838e-25	174415	-5.99996	-3.99997	0.340218	small
1.19017e-31	164828	-6.00008	-4.00007	0.321517	medium
4.20135e-27	172048	-5.99998	-3.99997	0.335601	small
1.47247e-34	160497	-6.00001	-4.99999	0.31307	medium
1.58009e-23	178180	-5.99996	-4	0.347562	small
2.3386e-29	168398	-6.00003	-4.00003	0.328481	medium
5.48087e-33	162816	-6.00001	-4.00003	0.317593	medium
2.85557e-25	175135	-5.99994	-3.99996	0.341623	small
1.63601e-38	154896	-6.99998	-4.99998	0.302144	medium
3.19577e-30	167035	-6.00005	-4.00006	0.325823	medium
3.05795e-32	163936	-6.00006	-4.00005	0.319778	medium
4.31846e-32	164164	-6	-4.00004	0.320224	medium
1.5299e-26	172982	-5.99997	-3.99999	0.337423	small
1.32109e-31	164897	-6.00001	-4.00006	0.321652	medium
2.64439e-29	168480	-6.00005	-4.00004	0.328642	medium
9.64118e-28	170996	-5.99998	-4.00006	0.33355	medium
4.86171e-27	172151	-5.99998	-3.99997	0.335802	small
3.27774e-28	170234	-6	-4.00005	0.332062	medium
1.01542e-38	154612	-6.99999	-4.99998	0.301589	medium
2.76015e-26	173411	-5.99999	-3.99994	0.33826	small
8.68987e-35	160160	-6.00005	-4.99998	0.312412	medium
2.50223e-28	170046	-5.99999	-4.00004	0.331697	medium
1.47841e-27	171300	-5.99995	-4.00001	0.334143	medium
5.30804e-26	173888	-5.99999	-3.99999	0.33919	small
2.006e-25	174872	-5.99999	-3.99998	0.341109	small
5.01632e-25	175554	-6	-3.99997	0.342441	small
2.24785e-29	168368	-6.00001	-4.00005	0.328424	medium
3.93856e-29	168756	-6.00002	-4.00005	0.32918	medium
7.74416e-37	157230	-6.99998	-4.99998	0.306697	medium
1.40938e-29	168052	-6.00004	-4.00006	0.327806	medium
1.5385e-32	163485	-6.00003	-4.00001	0.318898	medium
8.02785e-27	172517	-5.99995	-3.99993	0.336516	small
3.10212e-33	162444	-6	-4.00003	0.316868	medium
1.12222e-29	167896	-6.00003	-4	0.327501	medium
4.86927e-33	162740	-6.00002	-4.00004	0.317445	medium
1.11595e-25	174434	-5.99999	-3.99997	0.340255	small
7.61033e-31	166068	-6.00001	-4.00002	0.323937	medium
2.43811e-28	170028	-6	-4	0.331661	medium
4.07488e-26	173696	-6	-3.99996	0.338816	small
9.02103e-30	167745	-6.00005	-4	0.327208	medium
2.26994e-31	165260	-6.00004	-4.00001	0.322359	medium
5.62357e-31	165866	-6.00005	-4.00004	0.323542	medium
1.89883e-29	168252	-6.00003	-4.00004	0.328196	medium
7.96622e-33	163059	-6.00001	-4.00003	0.318067	medium
5.29272e-26	173888	-5.99997	-3.99999	0.339189	small
4.29965e-26	173734	-5.99998	-3.99998	0.338891	small
1.14431e-31	164802	-6.00005	-4.00005	0.321466	medium
1.88414e-24	176554	-5.99996	-3.99996	0.344391	small
2.80202e-25	175122	-5.99995	-3.99996	0.341597	small
3.26007e-34	160994	-6.00002	-4.00002	0.314038	medium
1.49944e-30	166524	-6.00007	-4.00003	0.324825	medium
1.64589e-29	168152	-6.00007	-4.00001	0.328003	medium
8.46965e-33	163093	-6.00004	-4.00005	0.318133	medium
5.50852e-28	170606	-5.99998	-4.00006	0.332789	medium
1.81242e-34	160630	-6.00001	-4.99996	0.31333	medium
6.61972e-26	174051	-5.99999	-3.99998	0.339508	small
3.23847e-31	165491	-6.00004	-4.00004	0.322811	medium
1.09894e-31	164780	-6.00001	-4.00003	0.321425	medium
4.33642e-26	173741	-5.99999	-4	0.338904	small
5.69753e-24	177398	-5.99997	-3.99995	0.346038	small
1.74321e-20	183803	-5.00002	-3.00002	0.358531	small
1.89371e-35	159206	-6.00004	-5	0.31055	medium
1.03818e-24	176103	-5.99997	-3.99998	0.343511	small
4.48283e-36	158318	-6.99999	-4.99992	0.308818	medium
3.41008e-29	168654	-6.00002	-4.00002	0.328982	medium
6.96607e-32	164474	-6.00004	-4.00004	0.320828	medium
5.93324e-29	169040	-6.00003	-4.00007	0.329735	medium
6.30002e-30	167498	-6.00005	-4.00002	0.326727	medium
1.83551e-25	174804	-5.99996	-3.99998	0.340978	small
6.07689e-27	172312	-5.99999	-3.99995	0.336117	small
1.22963e-31	164852	-6.00006	-4.00004	0.321565	medium
2.14423e-28	169937	-5.99993	-4.00004	0.331483	medium
1.97178e-31	165163	-6.00004	-4.00002	0.322171	medium
1.50074e-24	176380	-5.99998	-3.99998	0.344051	small
1.87686e-42	149606	-6.99997	-5.00001	0.291824	medium
1.52836e-28	169698	-5.99996	-4.00006	0.331016	medium
1.83244e-30	166662	-6.00003	-4.00005	0.325095	medium
9.40907e-26	174313	-5.99994	-3.99991	0.340019	small
3.59744e-31	165566	-6.00002	-4.00002	0.322956	medium
1.59159e-24	176426	-6	-3.99996	0.344142	small
2.22585e-32	163724	-6	-4.00003	0.319364	medium
6.57077e-25	175758	-5.99997	-3.99995	0.342839	small
1.05313e-34	160286	-6	-4.99996	0.312657	medium
7.00926e-36	158590	-6.00004	-4.99996	0.309349	medium
2.41643e-28	170020	-5.99993	-4.00003	0.331644	medium
1.23579e-34	160385	-6.00001	-4.99997	0.312851	medium
1.25436e-22	179801	-5.00004	-3.99994	0.350724	small
4.36591e-26	173748	-5.99994	-3.99998	0.338916	small
2.44197e-25	175016	-5.99996	-3.99997	0.34139	small
4.01553e-31	165638	-6.00005	-4.00002	0.323099	medium
3.58037e-35	159603	-6.00001	-4.99996	0.311326	medium
5.02838e-27	172179	-5.99999	-4.00007	0.335857	small
2.355e-30	166830	-6.00002	-4.00001	0.325424	medium
7.22085e-26	174118	-5.99995	-3.99996	0.339638	small
4.79195e-31	165758	-6.00003	-4	0.323332	medium
1.50049e-34	160506	-6.00002	-4.00005	0.313086	medium
1.64432e-26	173032	-5.99993	-3.99996	0.337521	small
7.80875e-29	169230	-5.99999	-4.00002	0.330105	medium
2.08437e-29	168316	-6.00005	-4.00004	0.328322	medium
4.19802e-35	159704	-6.00004	-4.99995	0.311522	medium
3.04186e-28	170184	-5.99996	-4.00002	0.331965	medium
2.05183e-25	174890	-5.99999	-3.99993	0.341146	small
7.56372e-29	169206	-5.99999	-4.00006	0.330058	medium
8.90558e-35	160178	-6.00002	-4.99995	0.312447	medium
2.13326e-29	168334	-6.00004	-4.00003	0.328357	medium
2.50894e-31	165326	-6.00002	-4.00006	0.322488	medium
4.89707e-31	165775	-6.00003	-4.00002	0.323365	medium
1.17665e-30	166363	-6.00004	-4.00007	0.324512	medium
1.00911e-31	164722	-6.00002	-4.00005	0.321312	medium
1.08077e-27	171078	-5.99993	-4.00002	0.333709	medium
1.29871e-29	167990	-6.00002	-4.00008	0.327687	medium
1.99216e-30	166712	-6.00005	-4.00001	0.325194	medium
8.56624e-30	167708	-6	-4	0.327135	medium
1.11489e-29	167890	-6.00002	-4.00004	0.32749	medium
3.72003e-34	161086	-6.00001	-4.99992	0.314219	medium
1.54974e-38	154863	-7	-4.99997	0.30208	medium
1.49715e-35	159060	-6.00001	-4.99996	0.310268	medium
1.09033e-35	158859	-6.00004	-4.99999	0.309874	medium
7.65621e-32	164538	-6.00002	-4.00001	0.320953	medium
5.10651e-35	159830	-6.00002	-4.99995	0.311769	medium
1.45809e-25	174638	-5.99993	-3.99994	0.340652	small
3.82919e-36	158214	-6.99999	-4.99999	0.308615	medium
7.54592e-28	170822	-5.99999	-4.00005	0.33321	medium
3.78951e-32	164078	-6.00005	-4.00006	0.320055	medium
1.5049e-32	163474	-6.00006	-4.00003	0.318877	medium
8.93887e-31	166178	-6.00004	-4.00003	0.324152	medium
1.80657e-27	171442	-5.99995	-3.99995	0.334418	medium
1.80132e-28	169815	-5.99998	-4	0.331246	medium
2.20065e-32	163716	-6.00001	-4	0.319349	medium
3.43698e-37	156733	-6.99992	-5	0.305727	medium
2.45408e-33	162293	-6.00002	-4.00003	0.316573	medium
3.97981e-36	158239	-6.99996	-4.99993	0.308665	medium
1.35564e-34	160447	-6.00009	-5	0.312972	medium
3.16312e-24	176947	-5.99999	-3.99997	0.345157	small
1.41088e-32	163424	-6.00004	-4.00004	0.318779	medium
1.20413e-37	156098	-7	-4.99997	0.304489	medium
5.3859e-34	161320	-6.00005	-4.00007	0.314675	medium
2.1806e-28	169952	-6.00001	-4.00004	0.331513	medium
1.24525e-31	164856	-6.00007	-4.00002	0.321572	medium
2.36038e-27	171635	-5.99994	-4.00002	0.334796	medium
6.42042e-30	167514	-6.00002	-4.00003	0.326756	medium
1.4438e-33	161950	-6	-4	0.315903	medium
1.57614e-32	163503	-6.00004	-4.00004	0.318933	medium
1.83622e-20	183845	-5.00001	-3.00002	0.358613	small
2.6916e-28	170094	-5.99995	-4.00008	0.331791	medium
6.0682e-25	175697	-5.99997	-3.99996	0.342719	small
1.02053e-30	166266	-6	-4.00003	0.324324	medium
5.07008e-30	167348	-6.00005	-4.00005	0.326434	medium
1.36688e-29	168025	-6	-4.00003	0.327754	medium
5.87564e-31	165894	-6.00005	-4.00008	0.323597	medium
9.87831e-37	157377	-6	-4.99999	0.306984	medium
4.35387e-27	172074	-6	-3.99996	0.335653	small
1.02465e-24	176092	-5.99997	-3.99999	0.343491	small
6.14581e-31	165920	-6.00004	-4.00001	0.323649	medium
1.04366e-31	164744	-6.00004	-4.00002	0.321355	medium
1.28546e-28	169578	-6.00001	-4.00007	0.330784	medium
1.1899e-38	154702	-6.99992	-4.99994	0.301767	medium
6.53937e-27	172367	-5.99996	-3.99995	0.336224	small
4.42614e-31	165702	-6.00006	-4.00004	0.323224	medium
1.3952e-34	160461	-6.00003	-4.99997	0.312999	medium
1.44783e-28	169660	-5.99993	-4.00005	0.330944	medium
2.01271e-38	155018	-6.99995	-4.99998	0.302381	medium
4.35445e-29	168826	-6.00001	-4.00001	0.329317	medium
3.5738e-35	159604	-6.00001	-4.99999	0.311329	medium
4.75287e-30	167304	-6.00002	-4.00005	0.326348	medium
4.73784e-32	164220	-6.00005	-4.00004	0.320331	medium
1.10035e-32	163270	-6.00003	-4.00002	0.318479	medium
1.75804e-29	168198	-6.00004	-4.00004	0.328092	medium
4.71888e-25	175510	-5.99999	-3.99996	0.342353	small
7.64907e-31	166068	-6.00004	-4.00004	0.323937	medium
7.66025e-33	163030	-6.00006	-4.00005	0.318011	medium
1.55504e-28	169711	-5.99994	-4.00002	0.331043	medium
7.13915e-28	170786	-5.99999	-4.00006	0.333139	medium
9.08077e-32	164650	-6.00001	-4.00003	0.321171	medium
3.21609e-33	162464	-6.00002	-4.00002	0.316905	medium
7.36326e-23	179384	-5.99992	-3.99994	0.349911	small
1.52725e-23	178156	-5.99997	-3.99998	0.347515	small
2.11363e-30	166755	-6.00009	-4.00004	0.325277	medium
7.41421e-29	169193	-5.99992	-4.00003	0.330032	medium
2.64656e-30	166908	-6.00003	-4.00004	0.325574	medium
3.71991e-31	165586	-6.00001	-4.00002	0.322997	medium
7.30716e-35	160055	-6.00008	-4.99999	0.312207	medium
5.76638e-26	173949	-5.99999	-3.99996	0.339309	small
2.94144e-27	171794	-5.99999	-4.00005	0.335106	small
9.91472e-31	166243	-6.00006	-4.00001	0.324278	medium
4.45025e-33	162681	-6.00006	-4.00005	0.31733	medium
4.45893e-31	165709	-6.00003	-4.00007	0.323236	medium
1.43397e-25	174622	-5.99997	-3.99998	0.340622	small
1.86153e-31	165125	-6.00002	-4.00001	0.322097	medium
5.2163e-33	162779	-6	-4	0.317521	medium
1.04728e-33	161745	-6.00001	-4	0.315504	medium
1.05905e-33	161748	-6.00002	-4.00003	0.31551	medium
3.20868e-26	173522	-5.99995	-3.99997	0.338476	small
2.89221e-25	175142	-5.99994	-3.99997	0.341636	small
9.67464e-31	166229	-6.00009	-4.00005	0.324251	medium
1.40191e-27	171264	-5.99999	-4.00004	0.334072	medium
1.81656e-27	171446	-5.99999	-3.99996	0.334428	medium
3.50392e-28	170282	-5.99996	-4.00002	0.332155	medium
1.35353e-29	168019	-6.00001	-4.00002	0.327742	medium
4.659e-30	167294	-6.00003	-4.00001	0.326328	medium
1.5668e-33	162008	-6.00005	-4.00003	0.316017	medium
4.00298e-22	180724	-5.00003	-3.99997	0.352524	small
1.45895e-32	163448	-6.00002	-4.00001	0.318827	medium
6.51964e-34	161446	-6.00001	-4.99996	0.31492	medium
2.99036e-26	173471	-5.99993	-3.99999	0.338377	small
9.4021e-30	167769	-6.00001	-4.00006	0.327255	medium
